# Supplementary material for: Silicone Breast Implant Coated with Triamcinolone Inhibited Breast-Implant-Induced Fibrosis in a Porcine Model
Source: Materials (Basel). 2021 Jul 14;14(14):3917. doi: 10.3390/ma14143917 (PMC8307199; doi:10.3390/ma14143917)
Supplement: Supplementary file 1 [file materials-14-03917-s001.zip]

Archive with 1 entries (1 files):
- materials-1273438-supplementary.pdf
